# Supplementary material for: Human Neutrophils Generate Extracellular Vesicles That Modulate Their Functional Responses
Source: Cells. 2022 Dec 29;12(1):136. doi: 10.3390/cells12010136 (PMC9818892; doi:10.3390/cells12010136)
Supplement: Supplementary file 1 [file cells-12-00136-s001.zip]

Archive with 1 entries (1 files):
- cells-1986671-supplementary.pdf
